# Supplementary material for: Senescent Endothelial Cells Sustain Their Senescence-Associated Secretory Phenotype (SASP) through Enhanced Fatty Acid Oxidation
Source: Antioxidants (Basel). 2023 Nov 2;12(11):1956. doi: 10.3390/antiox12111956 (PMC10668971; doi:10.3390/antiox12111956)
Supplement: Supplementary file 1 [file antioxidants-12-01956-s001.zip]

Archive with 1 entries (1 files):
- antioxidants-2653175-supplementary.pdf
